# Supplementary material for: Effect of contrast material injection duration on arterial enhancement at CT in patients with various cardiac indices: Analysis using computer simulation
Source: PLoS One. 2018 Feb 23;13(2):e0191347. doi: 10.1371/journal.pone.0191347 (PMC5825030; doi:10.1371/journal.pone.0191347)
Supplement: S1 Table — (XLSX) [file pone.0191347.s001.xlsx]

## Sheet: data
			Patient data						Actual data			Simulation data
		Age	Sex (F0/M1)	CO [l/min]	CI [l/min/m2]	Body weight [kg]	Body height [cm]	CM volume [ml]	Arrival time [s]	Peak time [s]	Peak CT# [HU]	Arrival time [s]	Peak time [s]	Peak CT# [HU]
	Data for calibration	75	1	1.77	1	66.9	167.4	54	24.8	31.8	118	24.9	39	221		Note
		80	1	2.02	1.29	57	160.8	47	18.8	31.3	236	20.7	32.4	291		CO	Cardiac output
		75	1	2.21	1.33	62	164.4	50	20.5	29.7	178	20.7	31.8	268		CI	Cardiac index
		81	1	1.89	1.42	43.3	148.7	35	12.7	23.6	315	17.4	29.7	425		Arraival time	Time until the injected contrast material reaches the ascending aorta.
		76	1	2.42	1.45	65.1	156	52	20.5	31	228	19.2	30	279		Peak time	Time when the CT value of the ascending aorta becomes the largest.
		81	1	2.82	1.6	63.9	167.4	51	16.3	25.3	240	18.3	27.3	279		Peak CT#	CT attenuation number at the Peak time.
		81	1	2.9	1.7	64.5	164.1	52	16.8	29	232	17.4	26.4	285		Actual data	Data measured from the actual patient.
		82	1	2.7	1.7	64	155	51	16.4	26.7	368	17.4	26.7	298		Simulation data	Data calculated using the proposed simulator.
		67	0	2.04	1.7	31.9	154.1	25	10.8	20.3	346	15	24.9	591
		78	0	2.4	1.8	46.7	137.2	38	15.9	23.6	304	15	24	470
		81	0	2.11	1.8	36.3	136.8	30	11	20.4	442	14.1	24.3	604
		74	0	3.08	1.9	62.3	152.9	50	14.1	21.9	325	15.9	24	327
		78	0	2.66	1.9	51.1	146.2	42	14.1	21.5	337	15	24	410
		77	1	3.6	2	68	169.2	55	12.6	23.5	337	15.9	23.4	281
		81	0	2.8	2	52	145.7	42	13.4	22.4	286	15	23.4	410
		70	1	3.4	2.1	57.4	162.5	48	15.6	23	206	15	22.5	347
		80	0	2.9	2.1	53.3	143.3	43	13.5	20.5	335	14.4	23.1	411
		64	1	4.1	2.2	69.9	173.4	56	12.2	23.5	221	15	21.6	276
		53	1	4.4	2.2	86.9	176.6	69	16.6	23.5	195	16.8	22.5	219
		80	0	2.96	2.2	43.8	142.9	38	11.1	18.9	297	12.6	20.7	520
		88	0	3.33	2.3	53.9	140.2	43	12.6	23	201	13.5	20.7	434
		79	0	3.02	2.4	41.9	144.9	35	15.7	26.5	283	12.6	20.7	541
		68	0	3.5	2.4	51.7	150.5	42	14	23	308	13.2	20.1	428
		58	1	4.3	2.4	69	173.3	55	14.2	21.9	211	14.4	21	284
		65	0	3.4	2.4	48.9	145.7	39	9.3	18.3	363	12.6	20.1	468
		71	1	4.5	2.5	67.4	174.1	55	14	23	238	14.1	20.7	294
		70	0	3.4	2.5	39.9	155	32	9.1	15.3	334	11.7	19.2	545
		39	1	4.3	2.8	49.1	164.2	35	12.6	18.8	221	11.7	18.3	431
		56	0	4.8	3	59	160.2	47	12.6	18.9	322	11.7	17.7	374
		67	0	4.7	3.2	54.8	151.9	44	12.6	20	322	11.1	16.8	425
	Data for validation	79	1	1.54	1.04	51.3	152.4	41	16.2	28.1	282	21.9	37.2	312
		79	1	2.41	1.32	75	167	61	20.5	32.8	103	21.6	33	221
		74	0	2.3	1.4	64.6	148.6	52	15.9	25.1	205	19.2	30	290
		74	0	2.09	1.43	59.7	139.1	47	14.1	24.5	265	18.3	29.7	327
		87	0	2.22	1.52	55.3	149	44	14.4	23.6	372	18.3	29.1	342
		67	1	2.43	1.6	55.2	154.9	44	16.8	25.8	314	17.4	27.3	339
		79	1	2.84	1.63	68.7	157.9	55	15.6	26.5	211	17.7	27.3	275
		55	0	2.73	1.64	62.5	166	50	15.5	24.5	157	18.3	27.3	285
		85	1	2.63	1.7	51.4	159.7	41	19	29.8	266	16.2	25.8	366
		73	0	2.41	1.7	59.1	140.2	47	19	26.8	215	16.8	26.7	348
		63	1	3.09	1.7	71.6	167.5	58	18.1	25.1	182	18.3	26.7	254
		79	0	2.56	1.7	57.4	147.2	46	14.1	22	361	16.8	25.8	350
		83	0	2.35	1.73	46	143.6	37	15.8	23.5	450	15	24.9	451
		65	1	3.24	1.75	80.2	164.7	64	12.6	21.6	234	18.3	26.7	232
		75	0	2.51	1.8	43.5	160.9	35	13.8	22.8	276	15.9	24.9	429
		63	0	3.1	1.8	66.8	156	54	15.6	23.4	253	16.8	24.9	297
		66	1	3.5	1.9	70.5	168.1	57	17.1	26.5	198	16.8	24	269
		66	1	3.4	1.9	71.5	175.1	57	17.2	23.5	185	17.4	25.8	251
		66	1	3.13	1.9	58.3	160.2	48	13.9	20.9	268	15.9	24	337
		81	0	2.56	1.9	55.7	138.7	48	14.1	21.5	271	15.9	24.9	386
		65	1	2.91	1.9	49.4	169.3	38	12.5	20	271	15.9	24.3	370
		60	0	2.94	2	50	158.3	40	12.8	25.1	279	15	23.4	397
		74	1	3.42	2	59.1	165.5	47	15.9	23.9	155	15	23.1	330
		52	1	3.5	2	73	167.2	58	18.5	25.4	223	16.8	24.3	260
		63	1	3.7	2	78.7	165.2	64	13.8	22.8	224	16.8	24	247
		63	0	3.5	2	72.2	160	60	14.2	22	281	15.9	24	276
		64	1	3.5	2	67.8	165.7	55	14.2	22	213	15.9	24	286
		74	1	3.8	2.1	69.2	165.2	55	17.5	28.3	232	15	22.5	287
		53	1	3.8	2.1	67.3	169.5	54	15.8	25	211	15	22.5	288
		28	1	2.97	2.1	43.1	160.6	34	14.1	24.5	208	14.1	21.6	460
		76	0	3.1	2.1	50.5	150.2	42	11.9	21	392	14.1	21.6	424
		63	1	4	2.1	70.2	174.5	56	12.6	20.4	236	15.9	22.5	272
		73	0	2.88	2.1	45.4	145.8	36	12.7	20.5	431	13.5	21.6	484
		67	1	3.4	2.1	55.9	160.2	45	12.7	18.9	289	14.4	22.5	363
		63	1	3.8	2.2	67	169	54	18.3	27.3	238	15	22.5	291
		73	0	3.4	2.2	57.9	150.1	47	12.8	23.5	300	14.1	21.6	375
		44	1	4.4	2.2	89.6	166.8	70	12.8	23.6	135	15.9	22.5	224
		70	0	3.4	2.2	55	152.2	44	15.7	23.5	301	13.5	21.6	391
		58	1	3.9	2.2	68.1	167.4	55	14.2	22	224	15	21.6	290
		77	1	3.5	2.2	59.9	155	48	15.7	21.9	259	14.4	21.6	352
		80	1	2.9	2.2	42.3	149.2	34	14.1	21.5	338	13.5	21.6	511
		52	0	4.1	2.2	83.1	161.9	67	15.3	21.3	217	15.9	23.1	245
		64	0	3.6	2.2	62.4	156.5	51	14.1	20.4	310	14.4	21.6	335
		76	1	3.7	2.3	54.6	160.8	44	15.6	24.5	229	13.5	20.7	381
		62	1	3.9	2.3	63.5	160.3	51	14	23	331	14.1	20.7	328
		45	1	4.3	2.3	69.6	173.3	56	12.5	21.5	246	14.4	21	281
		81	0	3.1	2.3	45.7	143.8	37	14	21.5	355	12.6	20.7	500
		75	0	3.18	2.3	46.2	150.2	37	12.6	20	329	13.5	20.7	473
		62	1	4.4	2.4	67.9	170	55	17.3	26.5	213	14.1	20.7	297
		63	1	4.7	2.4	76.5	173.9	62	15.7	23.5	235	14.4	20.7	260
		59	1	4.5	2.4	79.8	166.5	64	14	23	200	15	21	256
		77	0	3.6	2.4	56.1	150.3	45	13.4	22.4	260	13.5	20.7	395
		59	0	4	2.4	62.1	159.8	50	13.6	21.5	265	13.5	20.7	340
		51	1	4.6	2.4	73.9	173.7	60	13.8	21.3	204	14.4	20.7	269
		43	1	3.8	2.4	53.9	165.5	43	13.8	21.3	252	13.5	20.7	377
		62	0	4.1	2.4	77.4	154.9	61	14.2	20.3	294	15	21.6	276
		67	0	3.4	2.4	47.8	148.9	38	10.6	19	348	12.6	20.1	469
		53	0	3.7	2.5	46.5	158.6	38	15.6	21.6	240	12.6	19.2	460
		78	1	3.3	2.5	47.5	138.4	38	11.1	18.9	347	12.6	19.8	507
		82	0	3.7	2.7	56	133.3	45	14.1	21.5	311	11.7	18.6	447
		81	1	4.2	2.7	60.2	152	48	11.4	19.1	375	12.6	19.2	375
		73	0	4.1	2.9	48.9	152.2	39	15.9	23.6	234	11.7	17.7	467
		79	1	4.5	2.9	57.3	158	46	12.6	18.9	295	11.7	18.3	386
		75	0	4.3	3	46.9	151.3	38	12.2	18.2	300	10.8	16.8	496
		72	1	4.7	3.1	46.7	170.1	38	13.5	21	350	11.1	16.8	444
		72	0	5	3.7	44.2	147	35	8.6	15.6	324	9.3	15	550
